# Supplementary material for: SARS-CoV-2 infection and viral fusogens cause neuronal and glial fusion that compromises neuronal activity
Source: Sci Adv. 2023 Jun 7;9(23):eadg2248. doi: 10.1126/sciadv.adg2248 (PMC10246911; doi:10.1126/sciadv.adg2248)
Supplement: Supplementary file 2 — Movies S1 to S7 [file sciadv.adg2248_movies_s1_to_s7.zip]

Archive with 7 entries (7 files):
- adg2248_Movie_S1.avi
- adg2248_Movie_S2.mp4
- adg2248_Movie_S3.avi
- adg2248_Movie_S4.mp4
- adg2248_Movie_S5.avi
- adg2248_Movie_S6.avi
- adg2248_Movie_S7.avi
